# Supplementary material for: Infiltration Patterns of Cervical Epithelial Microenvironment Cells During Carcinogenesis
Source: Front Immunol. 2022 Jul 14;13:888176. doi: 10.3389/fimmu.2022.888176 (PMC9330475; doi:10.3389/fimmu.2022.888176)
Supplement: Supplementary Table 2 — Normalized abundance scores of cells. [file Table_2.xlsx]

## Sheet: ST2
Supplementary Table 2. Normalized abundance scores of cells.
Cell type	GSM1551311_Normal	GSM1551312_Normal	GSM1551313_Normal	GSM1551314_Normal	GSM1551315_Normal	GSM1551317_Normal	GSM1551318_Normal	GSM1551319_Normal	GSM1551320_Normal	GSM1551321_Normal	GSM1551322_Normal	GSM1551323_Normal	GSM1551324_Normal	GSM1551325_Normal	GSM1551326_Normal	GSM1551327_Normal	GSM1551328_Normal	GSM1551329_Normal	GSM1551330_Normal	GSM1551332_Normal	GSM1551333_Normal	GSM685559_Normal	GSM685566_Normal	GSM685576_Normal	GSM685581_Normal	GSM685585_Normal	GSM685591_Normal	GSM685593_Normal	GSM685594_Normal	GSM685596_Normal	GSM685597_Normal	GSM685598_Normal	GSM189384_Normal	GSM189385_Normal	GSM189386_Normal	GSM189387_Normal	GSM189388_Normal	GSM189389_Normal	GSM189390_Normal	GSM189391_Normal	GSM189392_Normal	GSM189393_Normal	GSM1551335_LSIL	GSM1551336_LSIL	GSM1551337_LSIL	GSM1551338_LSIL	GSM1551340_LSIL	GSM1551341_LSIL	GSM1551342_LSIL
Monocyte_CIBERSORTX	0.0820125	0.130439	0.203654	0.12802	0.148167	0.212572	0	0.305639	0.054096	0.228454	0.0989031	0.203645	0.287039	0.155448	0.0960134	0.246791	0.265367	0.207448	1	0.125231	0.144548	0.115734	0.100574	0.226453	0.0586545	0.109334	0.101618	0.402606	0.103373	0.133998	0.473405	0	0	0.133352	0.317648	0.185895	0.14642	0.229809	0.155521	0.406279	0.250585	0.268576	0.0901949	0.0672879	0.118889	0.00816079	0.367816	0.0337567	0.0840145
Monocyte_ImmuCellAI	0.203297	0.225275	0.0934066	0.0934066	0.131868	0.197802	0.5	0.78022	0.164835	0.17033	0.324176	0.318681	0.406593	0.39011	0.214286	0.368132	0.456044	0.395604	0.758242	0.120879	0.653846	0.708791	0.631868	0.714286	0.708791	0.494505	0.450549	0.5	0.516484	0.505495	0.653846	0.912088	0.346154	0.456044	0.675824	0.428571	0.549451	0.56044	0.681319	0.675824	0.565934	0.653846	0.203297	0.428571	0.225275	0.510989	0.351648	0.653846	0.384615
Monocyte_MCP-counter	0.297514	0.221574	0.232667	0.190826	0.310367	0.248641	0.226922	0.298749	0.329875	0.178889	0.254455	0.264533	0.461093	0.260759	0.270754	0.223987	0.234199	0.171272	0.599831	0.263308	0.365346	0.190517	0.449264	0.413692	0.384302	0.272953	0.190882	0.321783	0.470106	0.106708	0.71848	0.588997	0.334852	0.526596	0.453059	0.390195	0.403349	0.409069	0.427211	0.494877	0.403954	0.481598	0.355763	0.35157	0.497886	0.304521	0.348598	0.312682	0.412883
Monocyte_quanTIseq	0	0	0.120205	0	0	0	0.0115763	0	0	0	0	0	0	0	0	0	0	0	0	0	0	0.122486	0	0	0	0.060303	0	0	0.0129663	0	0	0	0	1	0.264689	0	0	0	0.388082	0	0	0.47436	0.236049	0	0	0	0	0	0
Monocyte_xCell	0.0783861	0.120026	0.182591	0	0	1.20182e-16	0	0.153432	0.0531289	2.43115e-19	0.0677712	0.113575	0.254044	0.0910815	2.8523e-17	0.184816	1.90275e-17	0	0.846422	0.0429747	0.246723	0.263646	0	0.100378	0.0262088	9.72458e-19	0.515045	0	0.135038	2.04831e-18	0.864127	0.343611	5.91616e-19	0.296456	0.371584	0.342977	0.225233	0	0.509671	0	0.278705	0.735178	0.23415	2.08417e-18	0.0386349	0.044848	0.122893	0.433735	0.504568
Macrophage M0_CIBERSORTX	0	0.0137222	0	0	0	0	0	0.185006	0	0	0.044388	0.00385432	0.343728	0	0.0281141	0	0.096121	0.226291	0.177426	0.0617198	0.0398166	0	0.285297	0	0	0	0	0	0	0	0.0370722	0	0.0298941	0.0791864	0.00596897	0.0489635	0.00949152	0.0590557	0.0784977	0	0.0366766	0.0426563	0.0272637	0	0.0931835	0.0904295	0	0	0
Macrophage M1_CIBERSORTX	0.0669604	0.0458416	0.0300159	0.0357945	0.260585	0	0.224758	0.0533495	0.051862	0.0668318	0.0376538	0.0470389	0.0950882	0.102684	0.0804254	0.0534476	0.0330486	0	0.125127	0.0993956	0.014337	0.0764432	0.0945708	0.132026	0.058586	0.108599	0.0555326	0	0.142851	0.0486487	0.400744	0.557516	0.100796	0.0714836	0.17952	0.0941456	0.154659	0.152224	0.137796	0.0927496	0.134498	0.0392575	0.216867	0.169477	0.0317987	0.23393	0.0265126	0.112303	0.0302128
Macrophage M1_quanTIseq	0.605305	0.5651	0.652653	0.536055	0.609316	0.391545	0.5072	0.409769	0.518927	0.575753	0.53825	0.453271	0.274243	0.501554	0.466199	0.44327	0.381184	0.269575	0.355339	0.55948	0.280292	0.342708	0.81928	0.517949	0.842559	0.844258	0.30244	0.519486	0.564543	0.299069	1	0.353738	0.417517	0.708543	0.623365	0.082248	0.412145	0.756046	0.588949	0.421238	0.346545	0.793912	0.717971	0.441504	0.780506	0.490019	0.352048	0.388178	0.271377
Macrophage M1_xCell	0	0	1.40617e-16	0	0	5.38428e-19	1.01923e-18	0.0149674	3.85561e-18	0	0.0262846	0.00318744	0.0954519	0	0.0978034	9.02518e-18	0.0238609	0.0374873	0.296486	0.0692728	0.12411	0	0.0191542	0	1.80128e-18	0	6.69159e-17	0	2.2902e-17	1.47307e-16	0.46687	0.0788991	0.0826923	0.263795	0.165207	0.320001	0.110574	0.231053	0.0698147	0.156016	0.0805302	0.327177	0.180979	1.47878e-18	0.00127294	0	0.114216	0	1.41245e-17
Macrophage M2_CIBERSORTX	0.233404	0.279966	0.22654	0.377188	0.315624	0.289327	0.180953	0.0969151	0.323507	0.173548	0.194757	0.106905	0.179216	0.118227	0.252374	0.190124	0.0334751	0	0.282069	0.243878	0.351747	0.328046	0.188466	0.118253	0.191433	0.240549	0.368672	0.218878	0.201914	0.207808	0.264403	0.59659	0.361698	0.304404	0.194986	0.46109	0.375729	0.170416	0.34045	0.248415	0.470405	0.2021	0.410709	0.224918	0.329536	0.173812	0.320358	0.187287	0.339557
Macrophage M2_quanTIseq	0.178019	0.1161	0.103665	0.188204	0.252214	0.301252	0.168251	0.193384	0.196306	0.145164	0.186713	0.221119	0.666642	0.142987	0.138955	0.229837	0.653148	0.939013	0.349369	0.184458	0.489262	0.131788	0.10123	0.106947	0.205153	0.0895964	0.181158	0.150105	0.216937	0.122643	0.0362583	0.288549	0.281696	0.121421	0.165403	0.628044	0.29687	0.154095	0.21822	0.21347	0.230816	0.146531	0.106633	0.322853	0.143404	0.346423	0.273446	0.258141	0.256831
Macrophage M2_xCell	0.714835	0.615048	0.289429	0.592686	1	0.420951	0.205766	0.174724	0.253697	0.237252	0.240648	0.113409	0.0986401	0.298937	0.221475	0.243973	0.247907	0.170957	0.171196	0.370413	0	0.29074	0.576302	0.390423	0.048957	0.292279	0.112036	0.399401	0.477032	0.101498	0.474464	0.369756	0.340548	0.269296	0.188981	0.107558	0.326836	0.208594	0.332621	0.257262	0.198546	0.214854	0.736425	0.507436	0.482022	0.063034	0.414942	0.0445656	0.141388
Mo-DC_CIBERSORTX	0.465538	0.225545	0.154975	0.490628	0.282909	0.380505	0.366809	0.233857	0.353247	0.201059	0.277696	0.288451	0	0.352487	0.157621	0.186823	0.209401	0.30078	0.185204	0.325764	0.305851	0.271948	0.281146	0.560399	0.466865	0.521744	0.348903	0.498722	0.517585	0.358608	0.427824	0.550045	0.266704	0.388977	0.339231	0.339669	0.323306	0.494236	0.301336	0.424005	0.134035	0.538941	0.398768	0.258293	0.4043	0.438562	0.271925	0.395831	0.299304
Mo-DC_TIMER	0.190014	0.237403	0.253285	0.283126	0.355114	0.177008	0.368826	0.205111	0.311495	0.217973	0.201664	0.351501	0.388476	0.254837	0.159289	0.244749	0.222959	0.259555	0.595144	0.354015	0.394434	0.217496	0.383503	0.292202	0.397779	0.28814	0.243319	0.429243	0.440284	0.270063	0.624085	0.857336	0.399882	0.341455	0.34643	0.390113	0.472375	0.444533	0.333174	0.402074	0.398878	0.534425	0.413334	0.274428	0.296105	0.491561	0.443349	0.330479	0.201504
mDC_MCP-counter	0.640065	0.573587	0.332405	0.62992	0.574592	0.568343	0.650403	0.209471	0.610843	0.38374	0.312498	0.447091	0.345764	0.496893	0.251016	0.458785	0.182541	0.171865	0.505942	0.402038	0.444168	0.514434	0.48396	0.774236	0.543717	0.609823	0.515418	0.762406	0.979297	0.407057	0.432063	1	0.314402	0.370358	0.495517	0.497552	0.535295	0.580131	0.479526	0.58006	0.401797	0.589554	0.695447	0.564789	0.489307	0.753604	0.465565	0.513523	0.595812
mDC_quanTIseq	0	0	0	0	0	0	0.0482326	0	0	0.0869927	0.0584468	0.104215	0.281513	0.0289314	0.00216814	0.0116006	0	0.242723	0.141132	0.142324	0.203203	0	0	0	0	0	0	0	0	0	0	0.024661	0.131052	0	0.00427064	0	0.0368756	0	0.00432951	0	0.0960081	0	0	0	0	0	0	0.107928	0.067294
mDC_xCell	0.387236	0.405646	0.167871	0.494987	0.226471	0.273453	0.567598	0.0433247	0.609409	0.341078	0.185926	0.330148	0.0227105	0.339227	0.103243	0.431492	0.0282936	0	0.295242	0.311031	0.234108	0.519029	0.220366	0.699547	0.481521	0.417022	0.747562	0.712449	0.785172	0.289101	0.122919	1	0.31548	0	0.273653	0.248895	0.629752	0.256077	0.245547	0.376606	0.213551	0.364483	0.254637	0.0480686	0.101993	0.733688	0.230098	0.586204	0.668286
Neutrophil_CIBERSORTX	0.131027	0.147145	0.111286	0.158427	0.100791	0	0.196984	0	0.190173	0	0	0.0622711	0.102575	0.18963	0.0924815	0.126134	0.0283793	0.0208029	0	0.147054	0.223227	0.0393794	0	0	0.311412	0.248731	0.0299113	0	0.0371821	0.0994542	0.2461	0.0639324	0.14643	0.342891	0.0855354	0.0228053	0.164836	0.193181	0.168074	0	0.182012	0.161262	0	0.221196	0.277459	0.104663	0.0294754	0.18128	0.364907
Neutrophil_ImmuCellAI	0.8223	0.560976	0.581882	0.675958	0.745645	0.630662	0.627178	0.811847	0.599303	0.731707	0.658537	0.425087	0.425087	0.58885	0.606272	0.571429	0.700348	0.470383	0.233449	0.41115	0.456446	0.233449	0.54007	0.512195	0.811847	0.560976	0.56446	0.404181	0.515679	0.811847	0.407666	0.087108	0.229965	0.630662	0.477352	0.33101	0.38676	0.512195	0.675958	0.414634	0.181185	0.69338	0.648084	0.686411	0.867596	0.299652	0.209059	0.707317	1
Neutrophil_MCP-counter	0.520035	0.470998	0.530335	0.520927	0.49969	0.523555	0.586025	0.4515	0.49544	0.698048	0.549197	0.46427	0.373039	0.553931	0.39777	0.571632	0.468509	0.381622	0.443256	0.461534	0.515522	0.483351	0.735409	0.496146	0.746655	0.605617	0.492025	0.505246	0.524928	0.394437	0.614313	0.17358	0.246064	0.715588	0.385957	0.344324	0.365143	0.354753	0.380793	0.322496	0.32265	0.38715	0.39129	0.435871	0.645876	0.382503	0.431788	0.555452	0.63942
Neutrophil_quanTIseq	0.717276	0.581983	0.49543	0.56256	0.622439	0.59104	0.541897	0.568185	0.601052	0.574039	0.52644	0.446823	0.350426	0.625841	0.513823	0.595294	0.327107	0.31616	0.410347	0.506901	0.390622	0.674435	0.736396	0.806254	0.570537	0.659128	0.641528	0.670727	0.633404	0.580581	0.885677	0.48787	0.320022	0.74548	0.532732	0.480844	0.503607	0.624234	0.557919	0.588984	0.529001	0.59589	0.591151	0.683003	0.692473	0.731151	0.613072	0.544937	0.616037
Neutrophil_TIMER	0.216215	0.188208	0.261855	0.2072	0.334179	0.109092	0.375685	0.416794	0.317204	0.235302	0.336007	0.323559	0.42847	0.315664	0.288828	0.274343	0.306599	0.314156	0.625426	0.401183	0.618284	0.136152	0.531096	0.436741	0.760485	0.393505	0.302275	0.301277	0.462617	0.422968	0.918183	0.79785	0.604596	0.5557	0.535526	0.561344	0.615754	0.620923	0.440118	0.519694	0.446162	0.568889	0.609781	0.520332	0.510007	0.647324	0.421702	0.442314	0.410249
Neutrophil_xCell	0.80963	0.564517	0.72153	0.660681	0.79879	0.744654	0.692848	0.553955	0.725653	0.952871	0.621489	0.47212	0.374559	0.766114	0.450512	0.635992	0.601592	0.307467	0	0.462347	0.427817	0.12571	0.696857	0.417064	0.939405	0.816733	0.290274	0.356988	0.629551	0.368438	0.589414	0.0778609	0.148724	0.785607	0.236295	0.109641	0.305455	0.255722	0.234554	0.426099	0.219962	0.411528	0.653443	0.529737	0.930652	0.506001	0.355592	0.607719	0.986203
Eosinophil_CIBERSORTX	0	0	0	0	0	0	0	0	0	0.200211	0	0	0	0	0	0	0.239335	0.211664	0	0	0.499343	0	0.0953896	0	0.674607	0.211324	0	0	0.00840176	0.130789	0.343237	0.104317	0.28404	0.426172	0	1	0	0.195041	0	0.611856	0	0.410769	0	0	0	0.25529	0	0	0
Eosinophil_xCell	0.766076	0.407585	0.462161	0.398522	0.7935	0.795173	0.428235	0.448818	0.476577	0.630014	0.263266	0.397583	0.291003	0.425078	0.440156	0.499596	0.449648	0.522485	0.253699	0.355696	0.327448	0.464344	0.576073	0.611952	0.657134	0.593753	0.190545	0.526974	0.497465	0.429668	0.379456	0.366668	0.223906	0.469151	0.243404	0.33923	0.225943	0.385642	0.443018	0.262396	0.358532	0.343579	0.684694	0.564881	0.631556	0.364041	0.561169	0.205433	0.302589
Basophil_xCell	0.22272	0.218685	0.286185	0.227583	0.71403	0.163682	0.0477944	0.313188	0.0523643	0.134998	0.266334	0.0295751	0.336045	0.168607	0	0.0877433	0.298122	0.154896	0.415039	0.0862736	0.151929	0.153175	0.485928	0.165612	0.00690488	0.115676	0.221542	0.202482	0.236776	0.416062	0.540676	0.212924	0	0.0616286	0.138134	0.128099	0.0587348	0.373807	0.0385868	0.283728	0	0.0737439	0.325775	0.521156	0.312299	0.0423421	0.319628	0.0689903	0.169937
Mast cell_CIBERSORTX	0.347227	0.137252	0.235017	0.149582	0.391777	0.166791	0.143133	0.0950549	0.53415	0.222655	0.290783	0.530747	0.430051	0.097813	0.079767	0.496554	0.298428	0.35173	0.0729667	0.345174	0.408868	0.260237	0.420219	0.426692	0.479887	0.320106	0.179073	0.602403	0.0896172	1	0.379364	0.876282	0.24767	0.142568	0.204374	0.257757	0.448716	0.065815	0.11746	0.55388	0.0804045	0.0936543	0.16872	0.218084	0.276457	0.190196	0.0906503	0.353839	0.175344
Mast cell_xCell	0.242682	0.296072	0.465314	0.2128	0.233053	0.581235	0.357035	0.395655	0.498204	0.0734938	0.352886	0.54282	0.230911	0.159189	0.293782	0.346391	0	0.302003	0	0.315951	0.437873	0.188418	0.344017	0.44613	0.560216	0.192298	0.490589	0.180809	0.282552	0.120577	0.369189	0.693189	0.376473	0.719158	0.245439	0.61354	0.58906	0.437187	0.444593	0.344335	0.386668	0.636045	0.144359	0.373582	0	0.635179	0.251568	0.629627	0.318702
NK cell_CIBERSORTX	0.115686	0.193734	0.158332	0.0694025	0.102773	0.216322	0.243313	0.103467	0.18068	0.165677	0.00645764	0.0503322	0.282671	0.254178	0.166464	0.124789	0.471655	0.569301	0.196132	0.18422	0.1682	0.125164	0.054237	0.135408	0.305054	0.240458	0.101705	0.16706	0.202642	0.122572	0.187215	0.280581	0.475582	0.173937	0.288842	0.171862	0.257416	0.206306	0.238441	0.262243	0.123386	0.0481031	0.267599	0.169911	0.122115	0.284528	0.284246	0.0614699	0.0214977
NK cell_EPIC	0.000645564	0.00244344	0.000162115	0.00345354	0.00194486	0.00681705	0.000772899	8.02533e-05	0.00539765	0.00821277	0.000930682	0.0146052	0.000215166	0.00117336	0.00020428	0.0028675	0.0688457	0.00175108	0.00419859	0.00094772	0.00156777	0.014678	0.00555901	0.0108793	0.00563188	0.00244366	0.00389161	0.0279224	0.0201254	0.0116103	0.00185423	0.242887	0.00299071	0.00654299	0.000568628	0.00142786	0.00876619	0.00295107	0.0041191	0.000431318	0.00135365	0.00268217	0.0414889	0.00215975	0.019008	0.0205269	0.00922373	0.00104663	0.000477497
NK cell_ImmuCellAI	0.402062	0.402062	0.309278	0.515464	0.556701	0.649485	0.587629	0.412371	0.484536	0.371134	0.556701	0.525773	0.783505	0.556701	0.659794	0.360825	0.546392	0.680412	0.845361	0.319588	0.773196	0.28866	0.443299	0.412371	0.587629	0.226804	0.773196	0.14433	0.412371	0.670103	0.680412	0.927835	1	0.175258	0.402062	0.896907	0.546392	0.278351	0.474227	0.57732	0.649485	0.113402	0.814433	0.742268	0.329897	0.56701	0.484536	0.536082	0.701031
NK cell_MCP-counter	0.715154	0.48766	0.504855	0.584723	0.862989	0.598131	0.612385	0.26529	0.422619	0.417449	0.259952	0.302707	0.177214	0.43114	0.341565	0.149774	0.246255	0.114243	0.248219	0.343966	0.189414	0.427283	0.440198	0.455624	0.402405	0.407921	0.589676	0.408544	0.642056	0.531185	0.494855	0.674786	0.234596	0.207841	0.403368	0.262648	0.463703	0.329477	0.369376	0.530495	0.488541	0.319122	1	0.739045	0.581602	0.395967	0.315977	0.55286	0.473671
NK cell_quanTIseq	0.588593	0.439436	0.443846	0.537913	0.394998	0.492137	0.594129	0.434723	0.561276	0.479759	0.434952	0.682064	0.448016	0.480885	0.46678	0.446561	0.349277	0.351152	0.602834	0.478211	0.400485	0.490347	0.401857	0.530426	0.441476	0.445564	0.387773	0.578867	0.530392	0.512544	0.395306	0.680303	0.725274	0.46819	0.491871	0.602604	0.436582	0.275672	0.431603	0.491913	0.399898	0.37586	0.532197	0.550516	0.372991	0.439656	0.550277	0.488353	0.418455
NK cell_xCell	0.334431	0.124307	1.73611e-18	0.107517	0.204583	2.5109e-17	0.429443	0.235697	0.140249	0	0	0.0792449	0.353174	0.0940502	0.213664	0	0	0.152011	0.221311	0.128205	0.0611283	0	0.0961191	0.194168	0.357641	1.0375e-17	0.20751	2.93981e-17	0.304284	0.401501	0.643457	0.735077	0.336973	0.285144	0.514822	0.315093	0.369423	0.065739	0.354112	0.232941	0.345386	0.0630337	0.519722	0.698537	0.164715	0.656042	0.238954	0.474434	0.141145
NKT_ImmuCellAI	0.467836	0.538012	0.660819	0.368421	0.327485	0.80117	0.122807	0.339181	0.578947	0.233918	0.584795	0.438596	0.444444	0.356725	0.526316	0.502924	0.777778	0.982456	0.467836	0.409357	0.842105	0.707602	0.327485	0.450292	0.187135	0.251462	0.385965	0.409357	0.251462	0.222222	0.520468	0.339181	0.877193	0.625731	0.280702	0.619883	0.532164	0.345029	0.555556	0.666667	0.94152	0.549708	0.602339	0.374269	0.426901	0.725146	0.637427	0.421053	0.356725
NKT_xCell	0.489727	0.301076	0.381821	0.434111	0.683515	0.600083	0.234091	0.178822	0.285584	0.22379	0	0.0491721	0.0584603	0.281347	0.175221	0.0390947	0.224858	0.352127	0	0.241552	0.00630359	0.270691	0.351662	0.391198	0.219682	0.363761	0	0.461606	0.266585	0.00999163	0.450889	0.183766	0.218541	0.124498	0.132566	0.12751	0.170057	0.292124	0.238246	0.307768	0.395822	0.129045	0.615822	0.262177	0.303122	0.131847	0.408623	1.69938e-17	0.0416396
Tgd_CIBERSORTX	0.0225886	0	0	0	0.000356116	0	0.358433	0	0	0	0.0334831	0	0	0	0	0	0	0	0	0	0.0726272	0	0	0	0.299904	0	0	0	0	0	0.255747	1	0.280231	0	0	0	0.0284725	0	0	0	0	0.0434913	0.110094	0.290936	0	0.426195	0.0576127	0.388911	0.066851
Tgd_ImmuCellAI	0.448276	0.5	0.318966	0.413793	0.50431	0.280172	0.362069	0.392241	0.387931	0.491379	0.318966	0.487069	0.573276	0.599138	0.491379	0.297414	0.521552	0.491379	0.517241	0.741379	0.336207	0.676724	0.349138	0.465517	0.340517	0.482759	0.534483	0.448276	0.491379	0.396552	0.560345	0.387931	0.228448	0.431034	0.306034	0.288793	0.344828	0.323276	0.400862	0.400862	0.612069	0.00862069	0.461207	0.594828	0.556034	0.310345	0.711207	0.232759	0.185345
Tgd_xCell	0.135663	0.384645	0	0.124445	4.15225e-19	3.55957e-17	0.427209	0.620203	0.122334	0	0.29336	0.19259	0.175172	0.160173	0.476759	0.259492	5.14685e-17	3.48852e-17	0.365192	0.296636	0.155789	0.182143	0.0544229	0.172743	0.235446	0.351617	0.296611	0.108856	0.276237	0.00369295	0.390555	0.332096	0.188793	0.260576	0.372194	0.260349	0.337781	0.511281	0.431555	0.201346	0.255298	0.277429	0.333625	0.368897	0.641849	0.529765	0.284643	0.249404	0.0620913
MAIT_ImmuCellAI	0	0.142857	0.142857	0.142857	0	0.142857	0.428571	0.142857	0.142857	0.571429	0.428571	0.428571	0.285714	0.428571	0.285714	0.428571	0.285714	0.428571	0.428571	0.714286	0.285714	0.285714	0.285714	0.285714	0.142857	0.285714	0.285714	0.142857	0.428571	0.285714	0.285714	0.428571	0.428571	0.285714	0.285714	0.428571	0.428571	0.285714	0.142857	0.285714	0.428571	0.142857	0	0	0	0.428571	0.571429	0.428571	0
T cell CD4+ naïve_CIBERSORTX	0	0	0	0	0	0	0	0	0	0	0	0	0	0	0	0	0	0	0.125063	0	0	0	0	0	0	0	0	0	0	0	0	0.0703808	0	0	0	0	0	0	0	0	0	0	0	0	0	0.00745167	0	0	0
T cell CD4+ naïve_ImmuCellAI	0	0	0	0	0	0	0	0	0	0.166667	0.166667	0.166667	0.166667	0	0	0	0.333333	0.166667	0.333333	0	0.166667	0	0	0	0	0	0.166667	0.166667	0.166667	0	0.166667	0.5	0	0	0	0	0.166667	0	0	0	0.166667	0	0	0	0	0.166667	0	0.166667	0
T cell CD4+ naïve_xCell	0	1.88855e-16	9.84399e-18	0	0	4.68854e-19	2.02383e-18	0	1.86494e-18	2.73894e-19	0	0	0.123078	4.7155e-18	0	1.0731e-17	0.216669	0.114338	0.370715	0	0	2.56667e-18	0	0	1.5981e-17	0.0577578	0.0234059	1.57201e-17	0.188711	0	6.02216e-17	0.588397	0	0	1.48435e-16	0.151264	4.75251e-17	1.13054e-17	4.15118e-17	2.11163e-17	0.070823	2.10543e-17	4.97096e-17	0	2.22275e-17	0.214584	0.424769	0	1.44193e-17
T cell CD4+ memory_CIBERSORTX	0.0868449	0.278236	0.0620517	0.0809773	0.0186895	0.163551	0.184199	0.317371	0.137352	0.0918574	0.208996	0.441993	0	0.296013	0.29929	0.233223	0.685792	0.393914	0	0.119579	0.429639	0.00875998	0.0715346	0.295156	0.235967	0.0359432	0.220437	0.161957	0.531771	0.520991	0.528542	0.372431	0.407692	0.22798	0.0878496	0.363172	0.18124	0.443622	0.24564	0.171835	0	0.296617	0.125678	0.0442933	0.0896807	0.235484	0	0.508285	0.375378
T cell CD4+ memory_xCell	0.250154	0.256202	0.148633	0.202353	0.114512	0	0.348131	0.344948	0.181825	0.0451011	0.278136	0.264431	0.252874	0.176044	0.25552	0.230602	0.006836	0.0233078	0.385919	0.186971	0.396869	0	0.174765	0.0702632	0.404747	0.20989	0.334238	0.0233872	0.413626	0.18833	0.482491	0.676696	0.488019	0.123549	0.181549	0.322648	0.338491	0.285743	0.252947	0.181108	0.249507	0.267505	0.159493	0.371804	0.169216	0.446155	0.16972	0.438682	0.450137
Tcm CD4+_xCell	0.280143	0.251964	0.524674	0.443963	0.463514	0.448227	0.294753	0.252255	0.520747	0.871006	0.434817	0.688347	0.374659	0.549891	0.372549	0.565251	0.489923	0.63203	0.330874	0.519787	0.258944	0.618079	0.419253	0.33375	0.378207	0.291103	0.460198	0.647171	0.547106	1	0.278945	0.864849	0.689756	0.621752	0.554646	0.519843	0.425026	0.416911	0.134413	0.85331	0.229176	0.602944	1.18604e-17	3.76418e-18	0.195315	0.367244	0.373509	0.412702	0.254652
Tem CD4+_xCell	0.37951	0.33908	0.44499	0.333782	0.612803	0.134248	0.164498	0.0715985	0.206771	0.340294	0.105031	0.421162	0.119303	0.341693	0	0.185356	0.163609	0	0.33526	0.237395	0.0741593	0.66319	0.465638	0.455507	0.0671371	0.0632929	0.542975	0.33287	0.716418	0.28166	0.691387	1	0.425518	2.41504e-19	0.356759	0.133563	0.376306	0.177705	0.237408	0.0915163	0.383823	0.0902142	0.641247	0.539299	0.297203	0.0590663	0.353934	0.472668	0.340006
Th1_ImmuCellAI	0.0909091	0.181818	0.272727	0.181818	0.272727	0.0909091	0.0909091	0.181818	0.0909091	0	0.363636	0.0909091	0.181818	0.181818	0.181818	0.181818	0.181818	0.181818	0.363636	0.181818	0.0909091	0	0.181818	0	0.181818	0	0	0.181818	0.181818	0	0.272727	0.0909091	0.272727	0.0909091	0.0909091	0.181818	0.0909091	0.454545	0.0909091	0.363636	0.181818	0.181818	0.272727	0.181818	0.454545	0.0909091	0	0.0909091	0.0909091
Th1_xCell	0.426428	0.676052	0.583426	0.654971	0.658749	0.423902	0.136907	0.0115034	0.299363	0.268533	0.193811	0.341152	0.117519	0.496091	0.480616	0.262013	0.179629	0.327988	0.500055	0.5799	0	0.640836	0.361875	0.604678	1.02099e-19	0.271957	0.202109	0.534214	0.122634	0.257238	0.362693	0.375367	0.298081	0.220257	0.450975	0.233425	0.191034	0.364136	0.529626	0.702892	0.516251	0	0.647134	0.307562	0.426234	0.0306734	0.713955	4.5687e-20	1.00557e-17
Th2_ImmuCellAI	0.166667	0.333333	0.333333	0.416667	0.5	0.333333	0.416667	0.166667	0.333333	0.5	0.583333	0.5	0.416667	0.25	0.333333	0.416667	0.25	0.333333	0.416667	0.333333	0.25	0.5	0.333333	0.0833333	0.416667	0	0.666667	0.583333	0.5	0.666667	0.666667	0.916667	1	0.416667	0.25	0.583333	0.5	0.333333	0.25	0.333333	0.166667	0.416667	0.333333	0.5	0.5	0.833333	0.166667	0.666667	0.25
Th2_xCell	0.158045	0.268549	0.254583	0.201218	0	0	0.405059	0.586803	0.224635	8.19549e-17	0.380307	0.296027	0.20906	0.382871	0.444456	0.406272	0	0	0.365938	0.215467	0.492203	0	0	0.0195675	0.524097	0.448509	0.333512	0.144554	0.415311	0.0580928	0.662288	0.207257	0.341422	0.437826	0.25754	0.276045	0.337658	0.490051	0.22099	0.191897	0.234199	0.315502	0.214399	0.399599	0.413091	0.814122	0.0525932	0.583729	0.620065
Th17_ImmuCellAI	0.142857	0.428571	0.142857	0.285714	0.714286	0.285714	0.428571	0.428571	0.142857	0.285714	0.428571	0.285714	0.428571	0.142857	0.285714	0.142857	0.428571	0.428571	0.285714	0.285714	0.285714	0.142857	0.428571	0	0.285714	0	0.428571	0.571429	0.285714	0.428571	0.571429	0.285714	0.142857	0.285714	0.285714	0.714286	0.428571	0.142857	0	0.428571	0.285714	0.285714	0.571429	0.571429	0.428571	0.428571	0.142857	0.428571	0.285714
Tfh_CIBERSORTX	0.068085	0.176052	0.353592	0.174544	0.155145	0.221494	0.177975	0.180369	0.103228	0.364575	0.124164	0.286674	0.0960259	0.198176	0.152693	0.192799	0.218415	0.246889	0.453629	0.183158	0.103219	0.386385	0.349945	0.171312	0.277834	0.267576	0.265844	0.254866	0.161579	0.110537	0.298678	0.695019	0.610751	0.201127	0.367158	0.267719	0.150402	0.114971	0.146383	0.215908	0.216832	0.304718	0.167668	0.283055	0.210379	0.284309	0.247104	0.0917868	0.0163741
Tfh_ImmuCellAI	0.0666667	0.0666667	0.0666667	0.0666667	0.2	0.0666667	0	0.0666667	0.0666667	0.2	0.0666667	0.0666667	0.2	0	0	0.0666667	0.133333	0.133333	0.133333	0.0666667	0.0666667	0.0666667	0.0666667	0	0.0666667	0	0.133333	0.2	0.133333	0.133333	0.133333	0.533333	0.2	0	0.0666667	0.133333	0.0666667	0.2	0.0666667	0.0666667	0.133333	0.0666667	0.133333	0.133333	0.0666667	0.0666667	0.0666667	0.133333	0
Treg_CIBERSORTX	0.76396	0.369657	0.62364	0.514326	0.722193	0.555316	0.252416	0.700358	0.561064	0.239177	0.383477	0.235181	0.722134	0.444418	0.399432	0.268157	0.262041	0.562134	0.434076	0.674754	0.265341	0.273418	0.537745	0.454794	0	0.260599	0.108809	0.315599	0.0849265	0.285643	0.11039	0	0.12214	0.311593	0.210577	0.0103309	0.196358	0.30256	0.257056	0.473118	0.57054	0.227706	0.837655	0.475121	0.691581	0.132624	0.527518	0.120715	0.360374
Treg_ImmuCellAI	0.222222	0.222222	0.111111	0.222222	0.555556	0.111111	0.222222	0.222222	0.111111	0.222222	0.222222	0.333333	0.222222	0.111111	0.111111	0.222222	0.222222	0	0.222222	0	0.111111	0.222222	0.222222	0.111111	0.222222	0	0.555556	0.555556	0.444444	0.333333	0.555556	0.555556	0.555556	0.222222	0.222222	0.333333	0.333333	0.444444	0.111111	0.555556	0.222222	0.333333	0.444444	0.444444	0.222222	0.555556	0.111111	0.333333	0.111111
Treg_quanTIseq	0.0200676	0.0378043	0.0268747	0.0107226	0.120288	0.174627	0.0801125	0.120304	0.0626305	0.0778445	0.0950796	0.0780101	0.217666	0.0214349	0.0600203	0.0859374	0.116174	0.118033	0.0843142	0.0634415	0.215933	0.0579629	0.173657	0.0722553	0.410993	0.065102	0.0949592	0.0823394	0.0663781	0.260461	0.099208	1	0.473559	0.229541	0.0714029	0.309308	0.209639	0.0617211	0.130678	0.373275	0.129103	0.286946	0.0213568	0.0460781	0.125258	0.279828	0.102336	0.158903	0.120112
Treg_xCell	0	2.56016e-19	0.227711	0.0246397	1.54623e-17	0.606628	0.316955	0.596864	0.160617	0.117406	3.45063e-17	0	0.370995	0	0.221043	0	0.427278	0.461002	0.26302	0	0.553807	5.76849e-17	0.336421	0.267894	1	0.442192	0.217514	0.157328	0.370782	0.469184	0.627228	0.286918	0.583915	0.653682	0.147653	0.539219	0.349526	0.34126	0	0.292363	0	0.830546	1.92348e-18	0.425234	0.0321216	0.514942	0	0.422505	0.758442
T cell CD8+ naïve_ImmuCellAI	0.375	0.625	0.625	0.5	0.25	0.375	0.625	0.25	0.625	0.75	0.5	0.625	0.375	0.625	0.75	0.5	0.375	0.25	0.25	1	0.375	0.625	0.625	0.625	0.25	0.625	0.5	0.375	0.625	0.625	0.25	0.75	0.375	0.375	0.375	0.625	0.375	0.375	0.25	0.5	0.625	0.25	0.125	0.125	0	0.375	0.75	0.5	0
T cell CD8+ naïve_xCell	1	0.625803	0.630493	0.690609	0.577654	0.207338	0.108981	0.200548	0.158193	0.220592	0.127508	0.109046	0	0.368211	0.250977	0.187284	5.97491e-19	5.87327e-18	0	0.0517698	0.209054	0.294373	0.368022	0.186976	0.156741	0.297364	0.440972	0.375267	0.0580167	0.410012	0.0946178	0.300561	0.254764	0.118728	0.33557	0.260657	0.390918	0.484219	0.795136	0.850518	0.51287	0.294919	0.37201	0.59896	0.797389	0.106122	0.0774541	0.316869	0.329436
Tcm CD8+_xCell	0.105035	0.0461285	1.25526e-18	0.0907811	0.601388	0.0327636	0.251918	0.0904405	0.0124832	0.0845204	0.359862	0.129573	0.554577	0	4.62092e-19	0.165789	0.362708	0.38324	0.542219	0.184005	0.571405	0.207099	0.418026	0.211241	0.46301	0.387348	0.282747	9.63155e-18	0.463853	7.52706e-19	0.314839	0.751367	0.104688	0.283812	0.00535161	0.211086	0.55742	0.361061	0.0259775	0.00242357	0.0722721	0.485401	0.229059	0.129384	1.52726e-18	0.550971	0.617025	0.487561	0.292402
Tem CD8+_xCell	0.234948	0.237714	0.0835619	0.17701	0.458058	1.26575e-19	0.405896	0.210828	0.244084	0.294255	0.179643	0.377528	0.377969	0.153331	0.133879	0.215425	0.199731	0.198386	0.727354	0.295155	0.259389	0.476308	0.381591	0.259735	0.35365	0.265306	0.270847	0.231169	0.697372	0.229765	0.719246	0.709774	0.342112	0.212646	0.426184	0.329441	0.456066	0.162448	0.144787	0.110219	0.384282	0.253626	0.381535	0.608473	0.0489962	0.620466	0.705115	0.415454	0.267683
Tc_ImmuCellAI	0.285714	0.428571	0.571429	0.428571	0.142857	0.428571	0.428571	0.285714	0.428571	0.714286	0.571429	0.571429	0.285714	0.571429	0.428571	0.571429	0.571429	0.571429	0.142857	0.571429	0.571429	0.857143	0.428571	0.428571	0.285714	0.571429	0.142857	0.428571	0.428571	0.428571	0.285714	0.571429	0.428571	0.285714	0.428571	0.428571	0.428571	0.428571	0.285714	0.285714	0.571429	0.142857	0.142857	0.142857	0	0.142857	0.714286	0.285714	0
Tex_ImmuCellAI	0	0.333333	0.555556	0.111111	0.111111	0.111111	0.222222	0.111111	0.111111	0.333333	0.222222	0.444444	0.444444	0.222222	0.222222	0.222222	0.333333	0.111111	0.666667	0.333333	0.222222	0.333333	0.333333	0.111111	0.222222	0.111111	0.222222	0.111111	0.111111	0.222222	0.111111	0.444444	0.222222	0.222222	0.333333	0.444444	0.222222	0.222222	0.111111	0.222222	0.222222	0.222222	0.111111	0.111111	0	0.444444	0.777778	0.222222	0
B cell naïve_CIBERSORTX	0.425102	0.304455	0.365291	0.276889	0.315078	0.270351	0.18707	0.103707	0.148552	0.139603	0.280989	0.0638558	0.100114	0.00773489	0.373887	0	0	0.0439951	0.276748	0.339896	0.292611	0.0216823	0	0.148103	0.31484	0	0.204542	0.118718	0	0.142815	0	0.366397	0.0280596	0.256196	0.0578673	0.108339	0.182482	0.33909	0.427652	0.18977	0.267161	0.685589	0.21505	0.463251	0.427134	0.128546	0.171605	0.0880502	0.345515
B cell naïve_xCell	0	0	1.96901e-17	0	0	3.80741e-18	0	0	0	0	0	9.68102e-18	0	0	1.09801e-17	0	0	0	0	2.66821e-16	0	0	0	2.08613e-18	0	0	5.22202e-17	0	1.54702e-16	0	1.81677e-16	0.713383	0	0	0	0	0	2.79554e-16	0	0	0.115087	1.1869e-17	1.19227e-16	0	0	3.17226e-18	1.0056e-16	0.114009	3.38711e-18
B cell memory_CIBERSORTX	0.00239613	0	0	0.0155588	0.0751785	0.0344926	0.105463	0.108735	0.133121	0.08045	0	0.122873	0.0796673	0.234667	0	0.191413	0.312659	0.157969	0.0747306	0	0	0.0773345	0.257879	0.0761643	0.0658405	0.367716	0.000133381	0.181656	0.215652	0.0358015	0.169265	0.450972	0.225129	0.0724788	0.150566	0.180829	0.0492788	0.00513631	0	0.118846	0	0	0.132561	0	0.0029336	0.0914573	0.0361492	0.110499	0
B cell memory_xCell	0	0.0669861	3.35279e-17	9.47967e-17	0	0	2.1872e-17	0	0	1.30389e-16	0	0	0	0	9.31867e-17	1.8311e-17	4.24563e-16	0	0	0	2.41286e-17	0	0	3.37679e-17	1.53579e-17	0	0	6.32026e-17	1.32276e-16	0	2.06773e-17	0.547661	9.0615e-21	2.22876e-17	0	0	0	1.29272e-16	9.70212e-19	3.80834e-17	0	6.89918e-18	0.192623	2.72134e-17	4.53954e-17	3.75872e-17	0	0.020189	1.64232e-17
Plasma cell_CIBERSORTX	0.0353454	0.0944971	0.0652793	0.0694127	0.345718	0.205197	0.11912	0.0595901	0.076858	0.0358133	0.201916	0.153611	0.563189	0.0593981	0.0947829	0.126061	0.134696	0.093629	0.340555	0.164999	0.414565	0.213016	0.398726	0.166165	0.160825	0.0325816	0.141897	0.0773217	0.0712638	0.0309248	0.127591	0.201284	0.099318	0.133193	0.104953	0.179087	0.207207	0.168433	0.145125	0.116036	0.38531	0.092	0.366562	0.086844	0.102318	0.195338	0.396216	0.182509	0.0368598
Plasma cell_xCell	0.382022	0.413753	2.40571e-18	0.0400287	4.45027e-17	0.0160245	0.0795608	0.398737	0.204798	7.77562e-17	0.266387	0.0740135	0.0626968	0	0.279957	1.0383e-20	6.44218e-17	0	0	0.171037	0.297735	3.59155e-18	0.00523759	6.79766e-18	0.384607	0.28173	0.150992	1.40933e-17	0.15019	2.54531e-18	4.26047e-17	0	0.625962	0.43191	0.264057	0.150681	0.316635	0.310918	0.351739	0.477939	0.604719	0.144897	0.258216	0.296047	0.054705	0.198359	0.182502	0.183794	0.0365922
Epithelial cell_xCell	0.683237	0.796833	0.631478	0.726207	0.713067	0.754071	0.715605	0.6045	0.783224	0.832726	0.782895	0.734582	0.788187	0.726428	0.704497	0.787375	0.910813	0.967723	0.629379	0.853351	0.569803	0.778779	0.844051	0.783521	0.611585	0.754932	0.524388	0.775886	0.692239	0.679767	0.751404	0.389339	0.459905	0.662975	0.643461	0.525355	0.650114	0.691355	0.55818	0.589134	0.535651	0.717087	0.665766	0.586252	0.766304	0.476573	0.709823	0.587132	0.320358
Keratinocyte_xCell	0.816838	0.90871	0.856221	0.88086	0.799857	0.831073	0.886898	0.701068	0.913418	0.945935	0.912009	0.913176	0.75107	0.878066	0.872391	0.927977	0.712161	0.804229	0.634892	0.932699	0.661797	0.941609	0.912756	0.888611	0.826105	0.896068	0.819706	0.896961	0.846331	0.924351	0.815435	0.720331	0.71138	0.780873	0.810538	0.708988	0.784869	0.799752	0.746331	0.772385	0.681105	0.854579	0.807692	0.759945	0.880949	0.750308	0.830963	0.832688	0.648976
Note: Samples are organized based on stages, from normal to SCC.
[truncated: 153 more columns]
